# Supplementary material for: Evaluation of a pan-Leishmania SL RNA qPCR assay for parasite detection in laboratory-reared and field-collected sand flies and reservoir hosts
Source: Parasit Vectors. 2020 Jun 1;13:276. doi: 10.1186/s13071-020-04141-y (PMC7268266; doi:10.1186/s13071-020-04141-y)
Supplement: Supplementary file 2 — Additional file 2: Data S1. Dataset assay comparison on laboratory-infected (Leishmania major) Lutzomyia longipalpis sand flies. [file 13071_2020_4141_MOESM2_ESM.xlsx]

## Sheet: Sheet1
	SL-RNA (LMPH)			Multiplex kDNA (LMPH)		Multiplex 18sDNA (LMPH)	kDNA JW11-JW12 (EVECO)
Sample	Ct	Tm	Log # par	Ct	Log # par	Ct	Ct	Tm	Log # par
SF_1	32.5755	66.1747	0	37.1514	0	u.d.	34.7881	84.56	0
SF_2	13.397	67.2201	5.92618	18.7922	3.86457	32.5143	13.1172	83.98	4.32998
SF_3	13.5823	67.2257	5.86844	17.8442	4.18379	31.2529	16.1238	83.78	3.36939
SF_4	13.3288	67.2257	5.94741	18.6889	3.89936	32.9052	14.3395	83.55	3.93945
SF_5	14.3613	67.3721	5.62575	17.7629	4.21116	30.9198	14.2699	83.93	3.96171
SF_6	14.9819	67.3721	5.43243	17.8044	4.19718	31.1386	14.6497	83.36	3.84036
SF_7	13.2976	67.0737	5.95713	15.9839	4.81013	31.0358	13.4237	83.88	4.23204
SF_8	12.6529	67.0737	6.15797	14.7231	5.23463	28.2207	12.377	83.45	4.56647
SF_9	13.9052	67.3732	5.76786	16.6175	4.59681	31.4718	13.0075	83.96	4.365
SF_10	12.8934	67.2239	6.08305	15.5848	4.94452	29.7681	13.581	84.14	4.18179
SF_11	13.2214	67.2231	5.98089	15.8549	4.85358	33.0337	13.2882	83.75	4.27533
SF_12	12.7018	67.2231	6.14276	15.9661	4.81613	29.0849	12.8145	83.67	4.42667
SF_13	13.753	67.2201	5.81527	16.0558	4.78592	31.9768	12.1499	83.78	4.63902
SF_14	14.239	67.2201	5.66388	17.7658	4.21018	31.9486	14.3249	84.06	3.94411
SF_15	14.493	67.2257	5.58474	19.9111	3.48784	30.8089	16.785	84.13	3.15813
SF_16	13.1731	67.2257	5.9959	14.9341	5.1636	31.4177	12.278	83.88	4.59807
SF_17	13.5363	67.3721	5.88277	17.098	4.43501	29.1236	15.3145	83.87	3.62795
SF_18	13.1922	67.3721	5.98997	15.6731	4.91477	27.3271	13.8268	83.83	4.10327
SF_19	13.9116	67.0737	5.76585	18.6585	3.9096	30.9718	14.8279	83.96	3.7834
SF_20	12.443	67.0737	6.22337	14.7334	5.23119	27.6739	12.2403	83.71	4.61012
SF_21	13.7261	67.3732	5.82363	18.8477	3.84588	35.7116	16.2145	83.74	3.34042
SF_22	13.3658	67.2239	5.93588	17.9438	4.15024	29.6535	14.2498	84.11	3.96813
SF_23	26.2384	67.0738	1.92573	37.3648	-2.38883	u.d.	26.8852	83.32	-0.0687462
SF_24	13.4707	67.2231	5.90322	15.884	4.84376	27.5385	14.8229	83.8061	3.78501
SF_25	12.8659	67.0707	6.09161	15.4103	5.00327	33.5682	12.4073	83.8061	4.55677
SF_26	12.7835	67.2201	6.11728	14.9648	5.15326	29.2748	12.2967	83.6572	4.59212
SF_27	12.9529	67.2257	6.06452	16.3138	4.69905	31.2168	11.6785	83.5082	4.7896
SF_28	13.9434	67.0764	5.75594	17.3693	4.34367	32.6143	14.6458	83.66	3.84161
SF_29	13.1574	67.2228	6.00082	16.7876	4.53954	29.5679	12.425	83.86	4.55112
SF_30	13.5549	67.3721	5.87698	16.8118	4.53136	28.4526	13.7251	83.63	4.13576
SF_31	12.8248	67.0737	6.10443	17.653	4.24813	31.3293	13.9538	83.6572	4.06268
SF_32	14.4335	67.223	5.60326	19.3811	3.6663	26.4548	16.0306	83.98	3.39916
SF_33	13.4279	67.3732	5.91653	18.4736	3.97185	32.834	14.5358	83.56	3.87674
SF_34	13.8291	67.2239	5.79156	16.4385	4.65707	30.1582	12.5873	83.44	4.49927
SF_35	13.5629	67.2231	5.8745	16.6539	4.58454	30.8951	13.8845	83.96	4.08483
SF_36	13.5561	67.2231	5.87662	15.9868	4.80916	27.4287	14.599	84.06	3.85656
SF_37	13.4379	67.2201	5.91341	16.8274	4.52612	29.4845	15.5753	83.5082	3.54464
SF_38	13.2969	67.0707	5.95735	16.7801	4.54206	31.0568	13.2431	86.53	4.28974
SF_39	13.1648	67.2257	5.9985	17.5733	4.27499	31.6691	13.5265	83.8061	4.19922
SF_40	12.5234	67.2257	6.1983	15.6357	4.92737	32.5886	12.2207	83.83	4.61639
SF_41	22.7593	67.2228	3.00957	33.3081	-1.02294	u.d.	25.5743	84.24	0.350055
SF_42	14.5597	67.3721	5.56395	19.6649	3.57074	36.062	16.8343	83.8	3.14239
SF_43	14.3321	67.223	5.63487	17.922	4.15758	33.4813	16.5721	83.66	3.22617
SF_44	13.7498	67.223	5.81627	18.4357	3.98461	25.9369	16.3861	83.72	3.28558
SF_45	14.4444	67.3732	5.59989	17.8478	4.18256	33.6334	14.9975	83.44	3.72922
SF_46	14.2417	67.3732	5.66302	17.6445	4.25101	35.5634	15.5143	83.65	3.56412
SF_47	14.581	67.3724	5.55732	19.89	3.49495	33.0974	17.0516	83.8061	3.07296
SF_48	13.5455	67.3724	5.87991	18.0496	4.1146	28.724	15.8651	83.89	3.45205
SF_49	13.3313	67.2201	5.94663	17.0916	4.43717	28.2134	14.1573	83.66	3.99767
SF_50	13.574	67.3694	5.87102	17.2533	4.38273	26.3068	14.4758	83.85	3.8959
SF_51	14.1404	67.3751	5.69458	20.8521	3.17099	34.3237	18.2566	83.6572	2.688
SF_52	13.1049	67.2257	6.01717	17.4022	4.33259	26.3489	14.2537	83.66	3.96688
SF_53	13.7561	67.3721	5.81429	16.3407	4.69	30.4773	14.239	83.87	3.97156
SF_54	13.3298	67.3721	5.94709	18.6911	3.89862	29.0415	15.8538	83.6572	3.45565
SF_55	12.8825	67.0737	6.08644	16.1209	4.76399	29.3176	12.884	83.69	4.40448
SF_56	13.7607	67.223	5.81287	18.2453	4.04871	31.2513	14.6913	83.45	3.82707
SF_57	13.2059	67.3732	5.9857	18.2891	4.03397	32.2127	15.5711	83.8	3.54597
SF_58	12.2447	67.3732	6.28514	14.3547	5.35868	30.0519	12.489	83.86	4.53066
SF_59	13.6442	67.3724	5.84915	16.4281	4.66057	27.0672	14.6021	84.12	3.85556
SF_60	12.8857	67.3724	6.08546	17.0621	4.44712	32.6939	14.4888	83.65	3.89176
SF_61	13.1891	67.2201	5.99093	16.8657	4.51323	27.7029	15.4892	83.75	3.57213
SF_62	13.7381	67.0707	5.8199	17.2337	4.38934	29.4856	14.7476	83.48	3.80907
SF_63	12.2956	67.3751	6.2693	18.757	3.87644	29.54	15.383	83.69	3.60608
SF_64	13.8879	67.3751	5.77325	16.9908	4.47111	32.6944	14.3206	84.2	3.94548
SF_65	12.8902	67.3721	6.08406	16.6565	4.58367	28.6653	15.102	83.96	3.69585
SF_66	14.6166	67.3721	5.54622	17.8506	4.18161	29.3708	14.7844	83.82	3.79733
SF_67	13.8311	67.223	5.79095	19.8498	3.50848	30.047	15.7813	83.87	3.4788
SF_68	13.5016	67.223	5.89358	15.9881	4.80871	28.6465	14.4907	83.76	3.89114
SF_69	12.8259	67.3732	6.10408	16.7474	4.55307	25.5001	13.7417	83.54	4.13044
SF_70	13.2808	67.3732	5.96236	17.7131	4.22792	29.6883	15.4044	83.68	3.59925
SF_71	13.6381	67.3724	5.85107	16.0921	4.77369	29.3451	14.299	83.49	3.9524
SF_72	15.764	67.5218	5.18879	17.8464	4.18303	32.3312	16.196	83.68	3.34631
SF_73	12.8218	67.3694	6.10535	16.598	4.60336	30.6075	13.9129	83.84	4.07575
SF_74	12.4339	67.2201	6.22621	16.8516	4.51796	29.6271	14.1105	83.63	4.01263
SF_75	16.2239	66.6117	5.04553	20.2462	3.375	35.7504	16.3602	83.88	3.29386
SF_76	17.3148	66.6117	4.70568	20.4404	3.30962	35.843	17.1367	83.96	3.04578
SF_77	14.9604	66.4623	5.43912	17.3589	4.34716	28.2206	13.4132	84.11	4.23539
SF_78	17.172	66.4623	4.75016	22.5664	2.59381	u.d.	18.6482	83.66	2.56286
SF_79	17.9885	66.6117	4.4958	22.5943	2.58442	35.6247	17.9396	83.56	2.78927
SF_80	27.2378	66.4623	1.61438	u.d.	0	u.d.	15.2777	84.06	3.63971
SF_81	14.9134	66.6117	5.45376	17.12	4.4276	29.8408	13.2376	84.24	4.29149
SF_82	15.8566	66.6117	5.15995	17.9328	4.15393	28.5398	11.9519	83.44	4.70227
SF_83	15.4506	66.6136	5.28642	17.8302	4.18849	29.273	14.6349	83.66	3.84507
SF_84	15.3485	66.6136	5.31823	18.9118	3.82431	35.6784	14.4377	83.6572	3.90809
SF_85	17.1171	66.6136	4.76727	20.3143	3.3521	35.0852	14.719	83.45	3.81822
SF_86	15.6933	66.6136	5.2108	18.3671	4.0077	27.9007	13.9399	83.8	4.06714
SF_87	15.246	66.6136	5.35014	17.8418	4.18458	34.8513	13.3399	84.12	4.25883
SF_88	17.7922	66.7629	4.55695	18.8839	3.8337	35.5908	16.1762	83.69	3.35267
SF_89	14.2691	66.7629	5.65447	16.12	4.7643	28.0552	13.2361	83.68	4.29198
SF_90	15.5401	66.9123	5.25854	18.7287	3.88596	35.3259	14.6618	83.87	3.8365
SF_91	15.9346	66.6136	5.13562	20.5312	3.27907	28.9014	16.1794	83.98	3.35163
SF_92	32.6609	65.8667	0	u.d.	0	u.d.	30.234	82.5082	0
SF_93	14.6981	66.6136	5.52084	16.1799	4.74413	29.5652	11.675	83.8061	4.79074
SF_94	17.3665	66.6136	4.68956	20.1358	3.41219	36.5633	16.3755	83.6572	3.28898
SF_95	14.701	66.6136	5.51995	17.6088	4.26305	34.7428	14.2601	83.8	3.96483
SF_96	14.746	66.7629	5.50591	18.0242	4.12318	28.1434	14.5169	83.82	3.88279
scored false positive
u.d. = undetermined
treshold 0.1
