# Supplementary material for: Evaluation of a pan-Leishmania SL RNA qPCR assay for parasite detection in laboratory-reared and field-collected sand flies and reservoir hosts
Source: Parasit Vectors. 2020 Jun 1;13:276. doi: 10.1186/s13071-020-04141-y (PMC7268266; doi:10.1186/s13071-020-04141-y)
Supplement: Supplementary file 3 — Additional file 3: Data S2. Dataset assay comparison on field-collected (Ethiopia) Phlebotomus pedifer sand flies (some L. aethiopica-infected). [file 13071_2020_4141_MOESM3_ESM.xlsx]

## Sheet: Sheet1
	SL-RNA (LMPH)					Multiplex kDNA (LMPH)			Multiplex 18sDNA (LMPH)			kDNA JW11-JW12 (EVECO)
Sample	Ct1	Tm1	Ct2	Tm2	Cta	Ct1	Ct2	Cta	Ct1	Ct2	Cta	Ct1	Tm1	Ct2	Tm2	Cta
SF_498	16.011	67.37	16.2861	67.2199	16.1486	26.4484	26.5033	26.4759	28.9589	28.5774	28.7682	17.5205	83.33	17.472	83.35	17.4963
SF_700	13.2986	67.37	13.8008	67.0706	13.5497	22.7047	22.7363	22.7205	23.2045	23.217	23.2108	12.2191	83.42	12.7649	83.78	12.492
SF_797	37.2206	65.5779	37.685	65.5774	37.4528	u.d.	u.d.	u.d.	36.4987	u.d.	u.d.	30.5524	73.3716	31.1818	75.1594	30.8671
SF_843	11.6648	67.0713	12.0165	66.9213	11.8406	17.3882	17.7156	17.5519	18.3518	18.5791	18.4655	7.23242	83.78	7.64446	83.69	7.43844
SF_1010	14.0105	67.37	14.4663	67.0706	14.2384	22.209	21.8891	22.0491	25.3249	24.8533	25.0891	12.2397	83.51	12.4492	83.84	12.3445
SF_1642	13.3469	67.37	13.7771	67.2199	13.562	21.6126	21.2884	21.4505	23.0324	22.5524	22.7924	13.2	83.69	13.3345	83.44	13.2673
SF_1862	34.7821	65.5779	34.7587	65.4281	34.7704	u.d.	u.d.	u.d.	u.d.	35.2324	u.d.	27.4134	63.84	27.5542	68.01	27.4838
SF_3059	14.3067	67.37	13.9801	67.3656	14.1434	23.1783	23.2251	23.2017	23.6014	23.6858	23.6436	14.0177	83.6	13.374	83.24	13.6959
SF_3265	31.8495	66.4739	31.7165	66.4695	31.783	u.d.	u.d.	u.d.	36.0072	35.9499	35.9785	31.2388	70.8388	31.9081	83.5985	31.5734
SF_3366	14.2481	67.2207	13.6134	67.3656	13.9307	23.7745	23.3824	23.5784	24.4016	24.2272	24.3144	14.2386	83.87	14.4192	84.01	14.3289
SF_3436	11.205	67.2207	10.9881	67.3656	11.0965	17.1729	17.1719	17.1724	17.9361	18.1045	18.0203	7.54	83.69	7.32	83.5	7.43
SF_3442	32.5826	66.1753	31.8262	66.4695	32.2044	38.8607	u.d.	38.8607	38.0279	33.8526	35.9403	32.5249	65.4754	32.2933	83.5026	32.4091
SF_3514	13.6133	67.37	13.6542	67.5149	13.6337	21.6225	21.9593	21.7909	22.5672	23.1514	22.8593	11.3625	83.46	11.1335	82.24	11.248
SF_3732	16.12	67.5224	16.1035	67.3656	16.1117	25.6901	25.2376	25.4639	27.7101	27.3648	27.5374	17.0243	83.91	17.23	83.77	17.1271
SF_3788	20.6733	67.373	20.7019	67.3656	20.6876	30.4306	30.5077	30.4692	31.8197	32.9115	32.3656	20.8643	83.67	20.6921	83.3536	20.7782
SF_4102	11.779	67.373	11.6723	67.2162	11.7257	19.3268	20.5557	19.9413	20.9525	22.4335	21.693	11.5686	83.5046	11.4689	83.7046	11.5188
SF_4638	13.8803	67.373	13.8182	67.3656	13.8493	23.6924	23.5444	23.6184	24.9748	25.0674	25.0211	15.2972	83.96	14.905	84.12	15.1011
SF_4682	14.3326	67.5224	14.4215	67.5149	14.3771	20.8012	20.5628	20.682	23.1815	23.2397	23.2106	13.4124	83.54	13.5162	83.8025	13.4643
SF_4755	11.9416	67.5224	11.6972	67.5149	11.8194	19.1715	18.8285	19	20.7278	20.3691	20.5485	9.60624	83.63	9.74531	83.88	9.67577
SF_6084	13.8982	67.37	13.7335	67.3656	13.8159	22.5248	22.0698	22.2973	23.6403	23.5216	23.5809	13.2246	84.06	13.2545	83.57	13.2395
SF_6138	24.77	67.2207	24.8246	67.2162	24.7973	32.8615	32.5867	32.7241	33.4894	34.0862	33.7878	21.7765	83.84	21.85	83.77	21.8132
PL110_PH10	u.d.	46.618	u.d.	46.611	u.d.	u.d.	u.d.	u.d.	35.0005	37.2061	36.1033	32.7768	84.1004	31.5422	65.4806	32.1595
PL110_PV12	u.d.	47.3646	34.1991	65.7259	u.d.	u.d.	38.8899	u.d.	35.7386	36.7949	36.2667	32.6597	84.2494	31.6926	70.6942	32.1761
PL110_PV2	u.d.	46.618	38.5038	65.7259	u.d.	u.d.	u.d.	u.d.	u.d.	34.2653	u.d.	31.1904	67.4171	30.2532	94.6765	30.7218
PL110_PV6	35.2854	65.7306	36.9367	65.5766	36.1111	u.d.	u.d.	u.d.	35.3131	u.d.	u.d.	28.5714	71.8859	28.5103	74.1202	28.5408
PL111_PH12	34.7132	65.7306	u.d.	46.611	u.d.	u.d.	u.d.	u.d.	36.4732	u.d.	36.4732	29.6596	73.9713	31.6318	69.8004	30.6457
PL111_PV3	35.1438	65.5812	u.d.	46.611	u.d.	u.d.	u.d.	u.d.	36.347	u.d.	36.347	31.9289	69.9494	u.d.	92.889	u.d.
PL111_PV8	u.d.	46.618	u.d.	46.611	u.d.	u.d.	u.d.	u.d.	36.3177	36.2173	36.2675	34.7626	88.5692	32.7222	68.1619	33.7424
PL111_PV9	u.d.	46.618	39.2512	65.8752	u.d.	u.d.	39.2208	u.d.	u.d.	37.0038	u.d.	32.558	64.5869	30.9723	91.9952	31.7652
PL112_PH7	u.d.	46.6141	35.6617	65.5766	u.d.	u.d.	u.d.	u.d.	35.8784	36.0268	35.9526	33.8437	75.7588	33.4436	76.5036	33.6436
PL112_PV11	u.d.	46.4647	35.6098	65.4272	u.d.	u.d.	u.d.	u.d.	u.d.	36.0049	u.d.	38.1282	93.7827	u.d.	76.5036	u.d.
PL112_PV3	36.1514	65.4281	u.d.	46.611	u.d.	u.d.	38.8258	u.d.	35.4083	35.7368	35.5725	34.9225	84.6963	34.9496	84.9723	34.936
PL112_PV5	u.d.	46.6141	u.d.	46.611	u.d.	u.d.	u.d.	u.d.	35.9052	35.2377	35.5715	33.091	68.7577	32.6404	83.8025	32.8657
PL113_PH3	u.d.	46.6141	u.d.	46.611	u.d.	u.d.	u.d.	u.d.	35.4723	35.8324	35.6524	34.9886	83.8025	33.3175	83.8025	34.1531
PL113_PH5	u.d.	46.6141	u.d.	46.611	u.d.	u.d.	u.d.	u.d.	35.6044	35.7699	35.6872	u.d.	90.9525	32.4711	83.9515	u.d.
PL113_PV4	u.d.	46.6141	u.d.	46.611	u.d.	u.d.	u.d.	u.d.	35.6382	u.d.	u.d.	36.4712	93.3359	34.8111	76.8015	35.6411
PL113_PV7	35.9294	65.4281	u.d.	46.611	u.d.	u.d.	u.d.	u.d.	35.8668	u.d.	u.d.	30.3667	89.7609	31.836	72.6306	31.1014
	Tm (66,8-67,8)					Ct < 34			Ct < 35.5			Tm (83,3-84,3)
