# Supplementary material for: Evaluation of a pan-Leishmania SL RNA qPCR assay for parasite detection in laboratory-reared and field-collected sand flies and reservoir hosts
Source: Parasit Vectors. 2020 Jun 1;13:276. doi: 10.1186/s13071-020-04141-y (PMC7268266; doi:10.1186/s13071-020-04141-y)
Supplement: Supplementary file 4 — Additional file 4: Data S3. Dataset assay comparison on field (Ethiopia) collected Heterohyrax brucei tissue samples (some L. aethiopica-infected). [file 13071_2020_4141_MOESM4_ESM.xlsx]

## Sheet: Sheet1
	SL-RNA (LMPH)					Multiplex kDNA (LMPH)			Multiplex 18sDNA (LMPH)			kDNA JW11-JW12 (EVECO)
Sample	Ct1	Tm1	Ct2	Tm2	Cta	Ct1	Ct2	Cta	Ct1	Ct2	Cta	Ct1	Tm1	Ct2	Tm2	Cta
4003_nose	38.2261	70.197	35.6501	65.865	36.9381	31.6127	30.9569	31.2848	36.8501	u.d.	u.d	31.9665	84.1045	30.9891	94.0887	31.4778
4005_nose	35.4361	65.7156	33.6379	78.7117	34.537	31.0567	31.5136	31.2852	u.d.	u.d.	u.d	30.2899	61.3046	30.9678	76.2086	30.6289
4006_nose	37.438	80.6537	u.d.	46.5949	u.d.	31.3198	31.2502	31.285	36.6632	u.d.	u.d	32.0342	89.0221	31.8456	84.5515	31.9399
4010_nose	33.6027	65.865	u.d.	47.1924	u.d.	32.0114	31.9767	31.994	u.d.	u.d.	u.d	34.5238	94.0887	37.0482	93.4903	35.786
4017_nose	32.4486	80.5043	33.6427	66.1638	33.0457	31.188	31.266	31.227	u.d.	u.d.	u.d	31.4778	61.3107	31.6188	88.7229	31.5483
4018_nose	31.8376	66.9107	32.6621	66.6119	32.2498	31.5276	31.9329	31.7302	36.7172	34.8529	35.7851	24.9116	83.88	24.9657	83.76	24.9386
4019_nose	u.d.	46.5949	u.d.	48.8356	u.d.	31.7694	31.4582	31.6138	u.d.	u.d.	u.d	u.d.	90.3632	u.d.	74.8653	u.d.
4020_nose	28.6667	67.5084	28.3878	67.5084	28.5273	30.7923	30.6025	30.6974	32.9238	u.d.	32.9238	16.7657	83.3594	16.5122	83.46	16.639
4021_nose	29.3579	67.359	30.1371	67.2096	29.7475	30.2359	30.1019	30.1689	32.3983	33.2616	32.8299	17.8026	83.85	17.8026	83.65	17.8026
4022_nose	28.2267	67.5084	27.974	67.5084	28.1004	30.8319	30.6901	30.761	34.5273	33.6016	34.0644	17.519	83.96	18.2578	83.55	17.8884
4023_nose	18.4252	67.6578	18.4274	67.6578	18.4263	28.9475	29.0736	29.0105	31.1778	30.9434	31.0606	14.0534	83.5087	14.4183	83.98	14.2359
4027_nose	27.6081	66.9108	27.6236	67.0602	27.6159	30.9259	31.3339	31.1299	u.d.	u.d.	u.d	26.0566	83.45	25.9961	84.05	26.0264
3719_ear	u.d.	46.5922	34.9924	66.0144	u.d.	31.5094	31.5022	31.5058	34.9182	35.9819	35.45	24.2902	83.51	24.4028	83.6	24.3465
4001_ear	u.d.	46.5922	u.d.	46.5922	u.d.	31.8003	31.3628	31.5816	u.d.	u.d.	u.d	u.d.	61.6086	33.036	64.7372	u.d.
4009_ear	u.d.	46.5925	34.4358	66.0131	u.d.	31.7459	32.0283	31.8871	u.d.	u.d.	u.d	u.d.	94.0887	32.4967	69.8025	u.d.
4010_ear	u.d.	46.5925	36.3787	76.9184	u.d.	31.482	31.2954	31.3887	u.d.	u.d.	u.d	u.d.	93.4926	32.6684	70.0967	u.d.
4011_ear	32.9421	66.4612	32.1375	75.1258	32.5398	31.1597	30.9674	31.0636	u.d.	u.d.	u.d	u.d.	62.1977	34.5604	62.1977	u.d.
4012_ear	33.2615	66.3118	34.6483	65.8637	33.9549	31.6072	31.5211	31.5641	u.d.	u.d.	u.d	35.0316	89.6109	36.9834	84.5455	36.0075
4013_ear	u.d.	46.5925	u.d.	46.5925	u.d.	32.0439	31.5512	31.7975	u.d.	u.d.	u.d	33.2833	88.2701	u.d.	93.6335	u.d.
4014_ear	u.d.	70.6441	34.6886	65.8637	u.d.	31.0785	31.2472	31.1628	u.d.	u.d.	u.d	31.5913	75.4574	32.0567	64.7304	31.824
4015_ear	u.d.	46.5925	32.6497	66.3118	u.d.	32.0449	32.0028	32.0238	u.d.	u.d.	u.d	35.4589	93.3356	33.3818	84.3965	34.4203
4023_ear	33.6496	66.3118	u.d.	46.5925	u.d.	31.9513	31.8366	31.894	u.d.	u.d.	u.d	28.6388	79.182	28.519	70.0939	28.5789
	Tm (66,8-67,8)					Ct < 34			Ct < 35.5			Tm (83,3-84,3)
scored false positive
u.d. = undetermined
treshold 0.1
