# Supplementary material for: Evaluation of a pan-Leishmania SL RNA qPCR assay for parasite detection in laboratory-reared and field-collected sand flies and reservoir hosts
Source: Parasit Vectors. 2020 Jun 1;13:276. doi: 10.1186/s13071-020-04141-y (PMC7268266; doi:10.1186/s13071-020-04141-y)
Supplement: Supplementary file 5 — Additional file 5: Data S4. Data of extraction method and copy number comparison. [file 13071_2020_4141_MOESM5_ESM.xlsx]

## Sheet: Sheet1
		SL-RNA PCR
		Culture						Sand fly
		Column			Crude			Column			Crude
	Conc	Ct1	Ct2	Cta	Ct1	Ct2	Cta	Ct1	Ct2	Cta	Ct1	Ct2	Cta
	10^6	12.57	12.51	12.54	11.32	11.40	11.36	14.37	14.38	14.37	13.65	13.46	13.56
	10^5	17.81	17.60	17.71	17.31	17.39	17.35	19.64	19.70	19.67	18.21	18.20	18.21
	10^4	22.59	22.64	22.62	19.59	18.93	19.26	23.59	23.32	23.45	21.85	21.27	21.56
		kDNA PCR
		Culture						Sand fly
		Column			Crude			Column			Crude
	Conc	Ct1	Ct2	Cta	Ct1	Ct2	Cta	Ct1	Ct2	Cta	Ct1	Ct2	Cta
	10^6	16.43	16.60	16.51	16.03	16.74	16.38	16.03	16.74	16.38	u.d.	u.d.	u.d.
	10^5	20.62	20.74	20.68	20.20	20.28	20.24	19.66	19.53	19.60	19.89	20.51	20.20
	10^4	26.01	26.49	26.25	25.27	25.77	25.57	24.81	25.24	25.03	23.67	23.39	23.53
