# Supplementary material for: Evaluation of a pan-Leishmania SL RNA qPCR assay for parasite detection in laboratory-reared and field-collected sand flies and reservoir hosts
Source: Parasit Vectors. 2020 Jun 1;13:276. doi: 10.1186/s13071-020-04141-y (PMC7268266; doi:10.1186/s13071-020-04141-y)
Supplement: Supplementary file 6 — Additional file 6: Data S5. Data of SL RNA qPCR with and without the use of reverse transcriptase. [file 13071_2020_4141_MOESM6_ESM.xlsx]

## Sheet: Blad1
		RT = RNA + DNA						No RT = DNA
	Sample	Ct 1	Tm 1	Ct 2	Tm 2	Ct mean	Tm mean	Ct 1	Tm 1	Ct 2	Tm 2	Ct mean	Tm mean	Ct difference	% DNA
	SF14	15.08	66.9051	14.8733	67.0564	14.9767	66.9808	19.8033	66.9021	19.6625	66.9038	19.7329	66.9029	4.75627	3.70017
	SF23	27.4225	66.7557	27.4147	66.907	27.4186	66.8313	30.6969	66.4538	30.8477	66.4555	30.7723	66.4547	3.35368	9.78232
	SF41	23.6556	66.7557	23.5184	66.907	23.587	66.8313	27.8368	66.6032	27.6389	66.7544	27.7379	66.6788	4.15087	5.62941
	SF57	14.7854	66.7557	14.7847	66.907	14.785	66.8313	21.6091	66.7527	21.3864	66.9038	21.4977	66.8282	6.7127	0.953402
	SF58	14.2049	66.7557	13.8129	66.907	14.0089	66.8313	19.3069	66.7527	19.1095	66.9038	19.2082	66.8282	5.1993	2.72178
	SF75	15.4465	66.9051	15.8083	66.907	15.6274	66.906	20.9784	66.9021	20.8379	67.0532	20.9081	66.9777	5.28075	2.57239
	SF79	16.1568	66.9051	16.5384	66.907	16.3476	66.906	20.7756	66.9021	20.5606	67.0532	20.6681	66.9777	4.32045	5.00511
	SF80	13.7202	66.9051	13.6679	67.0564	13.694	66.9808	20.2407	66.9021	20.2076	67.0532	20.2241	66.9777	6.53006	1.08207
	SF85	16.3302	66.9051	15.7775	67.0564	16.0538	66.9808	20.3601	66.9038	20.4067	66.9006	20.3834	66.9022	4.32961	4.97346
	SF87	14.5148	66.7557	14.3833	67.0564	14.4491	66.906	20.7024	66.9038	20.7133	66.9006	20.7078	66.9022	6.25874	1.30596
														5.08924	3.77261
														1.1205	2.71512
