# Supplementary material for: Evaluation of a pan-Leishmania SL RNA qPCR assay for parasite detection in laboratory-reared and field-collected sand flies and reservoir hosts
Source: Parasit Vectors. 2020 Jun 1;13:276. doi: 10.1186/s13071-020-04141-y (PMC7268266; doi:10.1186/s13071-020-04141-y)
Supplement: Supplementary file 7 — Additional file 7: Data S6. Data of standard curve of the SL RNA qPCR based on sand flies spiked with promastigotes. [file 13071_2020_4141_MOESM7_ESM.xlsx]

## Sheet: Sheet1
	SL-RNA (LMPH)
Sample	Ct1	Tm1	Ct2	Tm2	Cta
SC 10^7	u.d.	65.7156	u.d.	65.7156	u.d.
SC 10^6	13.5443	66.4625	13.6624	66.6104	13.6034
SC 10^5	15.7122	67.3588	15.7107	67.208	15.7114
SC 10^4	19.5238	67.5082	19.6365	67.5068	19.5802
SC 10^3	22.8369	67.5082	22.7816	67.3574	22.8093
SC 10^2	26.3355	67.5082	26.5759	67.3574	26.4557
SC 10^1	29.1295	67.3588	28.8082	67.3574	28.9688
SC 1	32.3198	66.9107	31.4611	66.9092	31.8904
SC 10^-1	30.2814	67.0586	30.1493	67.0591	30.2154
SC 10^-2	30.5212	67.0586	30.3865	67.0591	30.4538
SC 10^-3	30.6146	67.0586	30.2111	67.0591	30.4128
SC 10^-4	32.8723	66.461	32.7959	66.4615	32.8341
SC 10^-5	34.0022	66.0128	33.1843	66.4615	33.5933
SC 10^-6	31.6785	66.9092	33.5957	71.6907	32.6371
					scored false positive
					u.d. = undetermined
					treshold 0.1
